# Supplementary material for: Synergy of metal nanoparticles and organometallic complex in NAD(P)H regeneration via relay hydrogenation
Source: Nat Commun. 2022 Sep 28;13:5699. doi: 10.1038/s41467-022-33312-x (PMC9519545; doi:10.1038/s41467-022-33312-x)
Supplement: Supplementary file 3 — Source Data [file 41467_2022_33312_MOESM3_ESM.xlsx]

## Sheet: Figure1b
Time(min)	conversion(%)	selectivity(%)
30	20.8193	66.2843
60	39.1549	51.2647
90	64.4869	49.8326
120	83.5462	45.3948
180	98.0217	38.445

## Sheet: Figure1c
Time(min)	conversion(%)	selectivity(%)
30	16.4767	94.004
90	44.9451	85.9926
150	80.1686	84.3227
180	100	83.0036

## Sheet: Figure1d
Time(min)	conversion(%)	selectivity(%)
2	15.4887	100
4	44.9451	99.4122
6	88.1301	98.6052
8	100	99.93
10	100	100

## Sheet: Figure1e
catalyst	r(mM h-1)
Ru/TiO2@10TP-TTA	0.624
1	0.4971
Ru/TiO2@10TP-TTA + 1	1.1211
Ru/TiO2@10TP-TTA & 1	16.344

## Sheet: Figure2a
Rh/Ru(mol/mol)	conversion(%)	selectivity(%)
0.46512	100	99.2
0.23256	88.1301	98.6052
0.18605	56.2841	100
0.09302	17.2005	100
0.04651	8.9977	75.6133

## Sheet: Figure2b
Time(min)	conversion(%)	selectivity(%)
2	19.5901	100
4	63.7631	100
6	91.5077	100
8	100	98.9638
10	100	99.4

## Sheet: Figure2c
Time(min)	conversion(%)	selectivity(%)
5	2.4	100
10	4.38	100
20	32.1355	100
26	47.576	100
32	64.2227	100
38	78.4569	100
44	94.3799	100
50	100	100
56	100	98.7225

## Sheet: Figure2d
Time(min)	conversion(%)	selectivity(%)
3	25.5894	100
5	41.0749	100
8	70.8132	100
12	96.9542	98.9
15	98.1533	96.9

## Sheet: Figure4d
layer thickness	r1(mM h-1)	r2(mM h-1)	selectivity(%)
0	0.72	4.85	85.9
1.8	2.02	18.7	95.6
3.6	0.62	16.34	99.9

## Sheet: Supplementary Fig. 1
		Time(min)	conversion(%)
	formate-driven reaction	-12	0
		0	24.1969
		8	40.3612
		18	62.7981
		28	84.27
	filtrate + HCOONa	0	23.2319
		10	47.3576
		20	68.8295

[truncated: 12 more sheets: Supplementary Fig. 2, Supplementary Fig. 4, Supplementary Fig. 5, Supplementary Fig. 6, Supplementary Fig. 7, Supplementary Fig. 8, Supplementary Fig. 9, Supplementary Fig. 10, Supplementary Fig. 13, Supplementary Fig. 14, Supplementary Fig. 15, Supplementary Fig. 19]
